# Supplementary material for: The genetic diversity and evolution of field pea (Pisum) studied by high throughput retrotransposon based insertion polymorphism (RBIP) marker analysis
Source: BMC Evol Biol. 2010 Feb 15;10:44. doi: 10.1186/1471-2148-10-44 (PMC2834689; doi:10.1186/1471-2148-10-44)
Supplement: Additional file 1 — List of germplasm samples [file 1471-2148-10-44-S1.XLS]

## Sheet: Supplementary Table_1.txt
JIC Accession Number	Sample Name	Comment
1	FRENCHSUGAR(MANGETOUT)
2	P.ABYSSINICUM
4	ROIDESGOURMANDS
5	MUMMYPEA
6	DEWINTON(TALL)
7	DEHAAN201.1(DWARF)
8	DEHAAN204.1(DWARF)
9	ACACIADWARF
10	LATIFOLIUM(DWARF)-lat
11	CRISPA-cri
12	LAMM31
13	PELLEWS-gp
14	CAERULICANS-ar
15	WBH1458
16	EXTRARAPID
17	LAMPRECHT232
18	WBH21
19	WBH826
20	WBH1089
21	BLEEKBLOIER
22	FRUHEGELBETHYRINGER
23	WBH1466
24	WBH1510
25	WBH1511
26	STIPULA-IMMINUATA-stim
27	FIELDPEA-SUDAN
28	FIELDPEA-INDIA
29	FRUHENIEDRIGE
30	GRAVENIEDRIGE
31	WITHAMWONDER
32	ACACIA-tl<pet
33	CRYPTO-DWARF-le,la,cry/c
34	LAMM30
35	LAMM134
36	EMERALDGEM
37	LAMM47
38	LAMM51
39	LAMM101
40	LAMM141
41	DW.JOHNSONSEMPIRE
42	MUMMYPEA
43	SLENDER-le,la,cry/s
44	WBH974
45	P.TRANSCAUCASICUM
46	WBH1221
47	WBH1276
48	WBH1303
49	P.SATIVUM-AFGHANISTAN
50	HAMMARLUNDSK
51	WBH1481
52	P.ASIATICUM
53	WBH1515
54	WBH1527
55	WBH1288
56	WBH1080
57	WBH1077
58	WBH1073
59	TENUIFOLIUS-ten
60	WBH577
61	WBH761
62	WBH862
63	NORRLANDSSUGARPEA
64	P.ELATIUS
65	WBH1454
66	ENGLISHSABEL
67	GRAUEPOSTHORNCHEN
68	GRAUEPOSTHORNCHEN
69	SABEL
70	INFECUNDA
71	PELUSKE
72	CHLOROPHYLL-CHIMERIC
73	WBH1238
74	WBH1469
75	WBH1470
76	WBH1471
77	WBH1472
78	WBH1473
79	P.SATIVUM-AFGHANISTAN
80	P.SATIVUM-AFGHANISTAN
81	P.SATIVUM-AFGHANISTAN
82	P.SATIVUM-AFGHANISTAN
83	P.SATIVUM-AFGHANISTAN
84	P.SATIVUM-AFGHANISTAN
85	P.SATIVUM-AFGHANISTAN
86	P.SATIVUM-AFGHANISTAN
87	P.SATIVUM-AFGHANISTAN
88	P.SATIVUM-AFGHANISTAN
89	P.SATIVUM-AFGHANISTAN
90	P.SATIVUM-AFGHANISTAN
91	P.SATIVUM-AFGHANISTAN
92	P.SATIVUM-AFGHANISTAN
93	P.SATIVUM-AFGHANISTAN
94	P.SATIVUM-AFGHANISTAN
95	P.SATIVUM-AFGHANISTAN
96	P.SATIVUM-AFGHANISTAN
97	P.SATIVUM-AFGHANISTAN
98	P.SATIVUM-AFGHANISTAN
99	P.SATIVUM-AFGHANISTAN
100	P.SATIVUM-AFGHANISTAN
101	P.SATIVUM-AFGHANISTAN
102	P.SATIVUM-AFGHANISTAN
103	P.SATIVUM-AFGHANISTAN
104	P.SATIVUM-AFGHANISTAN
105	P.SATIVUM-AFGHANISTAN
106	P.SATIVUM-AFGHANISTAN
107	P.SATIVUM-AFGHANISTAN
108	P.SATIVUM-AFGHANISTAN
109	P.SATIVUM-AFGHANISTAN
110	P.SATIVUM-AFGHANISTAN
111	P.SATIVUM-AFGHANISTAN
113	USATYJ
114	L5618-af,tl
115	L180/60
116	PARVUS
117	GLANO0632
118	WBH22
119	GRAUEPOSTHORNCHEN
120	SABEL
121	PURPURVIOLETTSCHOTIGE
122	OLYMPIA1
123	P.STRIATA
124	PINKISHWHITE
125	GRISEOSTRIATA-gri
126	WBH450
127	WBH592
128	WBH741
129	LACINIATA-lac
130	P.ABYSSINICUM
131	PROCUMBENS-pro
132	WBH1072
133	GRAYRADICULA
134	NAVICULAAPERTUS-nap
135	WBH1352
136	WBH1385
137	CHLOROTICA-chi-3
138	CHLOROTICA-chi
139	CHLOROTICA-chi
140	B668-1057
141	B768-50-1
142	B768-369-20
143	B268-394-3
144	B768-50-2
145	EXTRARAPIDNILSSON
146	HAMMARLUNDSKLINE
148	NILSSONSN-2
149	PELLEWSMERTON-1
150	WINGES
151	NILSSONS-N1
152	NILSSONS-N3
153	TEDINS29/31
154	CONTROLDUNPEAAUREOOL
155	MUTANT-6-5
156	P.SATIVUM-SUDAN
157	P.SATIVUM-SUDAN
158	P.SATIVUM-ETHIOPIA
159	P.SATIVUM-ETHIOPIA
160	P.SATIVUM-ETHIOPIA
161	P.SATIVUM-ETHIOPIA
162	P.SATIVUM-ETHIOPIA
163	P.SATIVUM-ETHIOPIA
164	SUGGY
165	P.SATIVUM-ETHIOPIA
166	P.SATIVUM-ETHIOPIA
167	P.SATIVUM-ETHIOPIA
168	P.SATIVUM-ETHIOPIA
169	P.SATIVUM-ETHIOPIA
170	P.SATIVUM-ETHIOPIA
171	P.SATIVUM-ETHIOPIA
172	P.SATIVUM-ETHIOPIA
173	P.SATIVUM-ETHIOPIA
174	P.SATIVUM-ETHIOPIA
175	P.SATIVUM-ETHIOPIA
176	P.SATIVUM-ETHIOPIA
177	P.SATIVUM-ETHIOPIA
178	P.SATIVUM-ETHIOPIA
179	P.SATIVUM-ETHIOPIA
180	P.SATIVUM-ETHIOPIA
181	KEERAUPEA
182	P.SATIVUM-KHATMANDU
183	KHADRAA
184	KHADRAA
185	WIRAIG
186	WIRAIG
187	WIRAIG
188	WIRAIG
189	WIRAIG
190	WIRAIG
191	WIRAIG
192	WIRAIG
193	WIRAIG
194	AROUSELSHOAG
195	AROUSELSHOAG
196	P.SATIVUM-GEORGIA
197	P.SATIVUM-GEORGIA
198	P.ELATIUS
199	P.ELATIUS
200	P.THEBAICUM
201	P.THEBAICUM
202	THOMASLAXTONROGUE
203	P.SATIVUMASIATICUMGOV.
204	P.SATIVUMCINEREUMGOV.
205	P.SATIVUMIRCUTIANUMGOV.
206	P.SATIVUMIRCUTIANUMGOV.
207	P.SATIVUMCHORESMICUM
208	STAMBORYJ-71
209	P.SATIVUMARVENSE
210	LUCKNOWBONIYA
211	LUCKNOWBONIYA
212	P.SATIVUMARVENSE
214	P.SATIVUMARVENSE
215	ASAUJI
216	KANAWARI
217	FIELDPEA
218	FIELDPEA-INDIA
219	FIELDPEA
220	FIELDPEA
221	FIELDPEA-INDIA
222	FIELDPEA-INDIA
223	FIELDPEA-INDIA
224	P.FULVUM
225	P.ABYSSINICUM
226	P.ABYSSINICUM
227	P.ABYSSINICUM
228	P.SATIVUM-BOLIVIA
229	P.SATIVUM-MALAYA
230	EMISERESERE
231	EMITAKE
232	MAISHO
233	MUKYIRA
234	P.SATIVUM-KENYA
235	P.SATIVUM-ETHIOPIA
236	P.SATIVUM-ETHIOPIA
237	P.SATIVUM-ETHIOPIA
238	P.SATIVUM-ETHIOPIA
239	P.SATIVUM-ETHIOPIA
240	P.SATIVUM-ETHIOPIA
241	P.HUMILE
242	KINNAURILOCAL
243	TWS-7/1
244	P.SATIVUM-RUSSIA
245	P.SATIVUM-RUSSIA
246	P.SATIVUM-RUSSIA
247	PYARAMATAR
248	MUSNNA
249	P.ELATIUS
250	P.JOMARDII
251	P.SATIVUM-ETHIOPIA
252	P.SATIVUM-ETHIOPIA
253	P.SATIVUM-ETHIOPIA
254	P.ELATIUS
255	P.ELATIUS
256	MATRI
257	H57
258	LOCALNO44
259	LOCALNO44/2A
260	LOCALNO44/2B
261	P.ELATIUS
262	P.SATIVUM-TURKEY
263	P.SATIVUM-BALKANS
264	P.SATIVUM-GREECE
265	P.SATIVUM-GREECE
266	P.SATIVUM-GREECE
267	P.SATIVUM-GREECE
268	P.SATIVUM-CRETE
269	P.SATIVUM-GREECE
270	P.SATIVUM-AFGHANISTAN
271	P.SATIVUM-ETHIOPIA
272	P.SATIVUM-ETHIOPIA
273	P.SATIVUM-ETHIOPIA
274	P.SATIVUM-ETHIOIA
275	P.SATIVUM-CRETE
276	P.SATIVUM-ETHIOPIA
277	P.SATIVUM-ETHIOPIA
278	P.SATIVUM-AFGHANISTAN
279	P.SATIVUM-ETHIOPIA
280	P.SATIVUM-ALBANIA
281	P.SATIVUM-ETHIOPIA
282	P.SATIVUM-ETHIOPIA
283	P.SATIVUM-ETHIOPIA
284	P.SATIVUM-AFGHANISTAN
285	P.SATIVUM-AFGHANISTAN
286	P.SATIVUM-GREECE
287	P.SATIVUM-ETHIOPIA
288	P.SATIVUM-GREECE
289	P.SATIVUM-GREECE
290	P.SATIVUM-ETHIOPIA
291	P.SATIVUM-ETHIOPIA
292	P.SATIVUM-GREECE
293	VWB051
294	VWB068
295	P.SATIVUM-GREECE
296	CHEMINLONG
297	THOMASLAXTON
298	DAISY
299	PEERLESS
300	SUTTONSEARLYGIANT
301	TELEGRAPH
302	HUNDREDFOLD
303	GRADUS
304	SELECTEDDUKEOFALBANY
305	FELTHAMFIRST
306	MARKETGEM
307	PILOT
308	KELVEDONTRIUMPH
309	IMPROVEDHARBINGER
310	ONWARD
311	GRADUS
312	ACHIEVEMENT
313	DUKEOFALBANY
314	SUTTONSHUNDREDFOLD
315	GLADSTONE
316	LITTLEMARVEL
317	FILLBASKET
318	AMERICANWONDER
319	PERFECTEDFREEZER-70A
320	WYOLA
321	ALASKA
322	CHENILLE
323	UNICA
324	LAXTONSPROGRESS
325	PIONEER
326	ONWARD
327	ONWARD
328	P.SATIVUM-ETHIOPIA
329	PILOT
330	PEERLESSROGUE
331	ACHIEVEMENT
332	HUNDREDFOLD
333	KELVEDONTRIUMPH
334	FELTHAMFIRST
335	SUTTONSEARLYGIANTROGUE
336	PURPLEPODDED
337	METEOR
338	SUGARPEA(FOGWILLS)
339	SUGARPEA(DOBBIES)
340	CARTERSDWARFSUGAR
341	CHEMINLONGUE
342	CEFALONIA
343	ONWARD
344	SERPETTE
345	GLADSTONE
346	GIULLIVERT
347	KELVEDONWONDER
348	CHEMINLONGTARDIF
349	KELVEDONTRIUMPH
350	ROIDESCONSERVES
351	SCOUT
352	EARLYFREEZER
353	CHEMINLONGHATIF
354	GLOIREDEQUIMPER
355	CHEMINLONG
356	TRIOMPHEDEMANINET
357	SURPRODUCTION
358	RAFALE
359	CHEMINLONGDEMIHATIF
360	ROIDESCONSERVES
361	TELEFONEDETREPAR
362	EAN44163
363	LINCOLN
364	DEOBIDOS
365	CLAMARTATROISGOUSSES
366	MARVILLADAAMERICA
367	TELEFONEANA
368	SABEL
369	CHICHARA
371	POISGRISDEPRINTEMPS
372	POISGRISD'HIVER
373	CASUSA
374	DABEIRA
375	MEIAPALHANACIONAL
376	LINCOLN
377	MARMA
378	HERO
379	WEITOR
380	VALOR
381	DA265
382	DA1608
383	ALMA
384	ELWY
385	HONEY
387	VENUS
388	URGENTA
389	ENGLISHWONDER
391	CANNER99GS
392	DOUBLEONE
393	SHARPES777
394	KELVEDONWONDER
395	VITALIS
396	NEWLINEPERFECTION
397	SUTTONSLITTLEMARVEL
398	FELTHAMFIRST
399	CENNIA
400	FAMOUS
401	FROSTY
402	JADE
403	FRAZER
404	MIDFREEZER
405	WITHAMWONDERDWARF
406	SMALLSIEVEFREEZER
407	VICTORYFREEZER
408	MULTIFREEZER-102
409	BIGBEN
410	SLEAFORDSURPRISE
411	COBRI
412	TEZIERLINDON
413	FREEZER-989
414	KELVEDONWONDER
415	PERFECTEDFREEZER-70A
416	SURPRISE[HURST]
417	LINCOLN
418	ENGLISHWONDER
419	CANNERSPERFECTION
420	NEWLINEPERFECTION
421	WITHAMWONDERDWARF
422	CANNER99GS
423	DIKTROM
424	PAULI
425	GREENGOLT
426	SIEGERIN
427	SPARKLE
428	JOHNSONSFREEZER
429	SUPERFECTION
430	GREENSHAFT
431	WV162F
432	CORONET
433	SPRITE
434	COMMANDO
435	WISCONSINPERFECTION
436	ALASKA-144
437	NEWERA
438	NEWSEASON
439	MYZAR
440	ORFAC
441	PUGET
442	SKAGIT
443	SULTAN
444	NEWWALES
445	NEWERA
446	WISCONSIN-183
447	PERFECTIONWR
448	PROGRESSNO9
449	THOMASLAXTON
450	ONWARD
451	A-100
452	SLEAFORDKESKO
453	COMIRE
454	PREPERFECTION
455	BETA
456	COOLWONDER
457	KONFRIX
458	SALOUT
459	KESTREL
460	TARGET
462	HYOGOSUGAR
464	BLACKEYE
465	FRENCHSUGAR
466	EARLYTHIRTYDAYS
467	DWARFSUGAR
468	HOJUSUGAR
469	TLETA
470	ZEM
471	TARGET
472	CORONAIMPERIALE
473	MARKETGEM
474	NEPTUNE
475	H302-2
476	H311-2-1
477	H163-3
478	H244-2
479	STERN
480	MINGOMARK
481	MIGNON
482	FACETA
483	DORLA
484	K51-532
485	LARK
486	DART
488	LAUREL
489	ALPINE
490	PERFA
491	TRITON
492	POSTILLON
493	NEPTUNE
494	815
495	146
496	405
497	FINETTE
498	EXCEL
499	NUWEL
500	GALAXIE
501	TEZIERIDEE
502	RONDO
503	PICKUP
504	GREENFEAST
505	FREEZ-ELITE
506	PUGET-86-64
507	FREEZER-69
508	VEDETTE
509	JET
510	MULTIFREEZER-102
511	NUGGET
512	LARK
513	OLYMPICA
514	SLEAFORDSUNRISE-78-65
515	853-64
516	MARO
517	S-49
518	B52-1
519	PERFECTION-317
520	EARLYPERFECTION-1322
521	C.R.PERFECTION(CRE)
522	EARLYHARVEST
523	MIDSEASONFREEZER
524	FREEZER-69
525	DARKGREENPERFECTION
526	SURPRISE-60
527	EARLYSWEET-11
528	ALLSWEETSTRAIN-11
529	EARLYPERFECTION-11
530	PERFECTEDFREEZER-60
531	ALASKA-14A
532	SMALLLATECANNER
533	PERFECTEDFREEZER-60
534	PERFECTEDWALES
535	FRASERA
536	OLYMPICA
537	ALASKA-130
538	ST102-69
539	FREEZER-69
540	PERFECTEDFREEZER-70A
541	SURPRISE-60
542	MULTIFREEZER-410
543	PERFECTION
544	CORNEL
545	GLORIOSA
546	GOTTINGA
547	NEPTUNE
548	CADET
550	NZ198
551	NUWEL
552	RIVALINNZ51
553	EXCELLENZ
554	SIEGERIN
555	KONSERVANDA
556	RHEINPERLE
558	CLAUSELAN
559	VOLONTAIRE
560	CLAUSE-50
561	DA1647
562	KALIFE
563	ARKEL
564	SENATEUR
565	BONITA
566	OBERON
567	CENTURION
568	DISKO
569	CITATION(WV-100F)
570	ESQUIRO(WV-157F)
571	WV-160F
572	WV-183F
573	WV-192F
574	POLARETTE
575	COBRETTE
576	ROIDEFINSVERT
577	SOMMETTE
578	PERFECTION-3040
579	PRIDE
580	SUNVALLEY
581	FRIDOL
582	VITALETTE
583	MINARETTE
584	RECETTE(C-4)
585	WV-1080
586	WV-74F
587	WV-69F
588	IHAR?
589	LINCOLN
590	NR-19
591	MAJOWY
592	CUDKELWEDON
593	EXPRESSALASKA
594	NIKE
595	NIKE-2
596	ALDOT
597	ACE
598	ALASKASTAR
599	EUREKA
600	EARLYFROSTY
601	ALASKASWEET
602	ALASKA-423
603	GALAXIE
604	DAINTY
605	FREEZONIAN
606	NEWLINEPERFECTION
607	EARLYPERFECTION-3040
608	PERFECTION-326
609	PRIDE
610	NEWLINEPERFECTION
611	WASATCH
612	PERFECTION-340-40
613	PERFECTEDFREEZER
614	ICER-95
615	IGLOO
616	MICHAUXI
617	ARTHUR
618	CENTURY
619	ALDERMAN-10-3W
620	FROSTY-66-1W
621	D.S.P.-51-1W
622	D.S.P.-35-3W
623	EARLYONWARD-88-12W
624	VICTORYFREEZER-79-5W
625	FREEZ-ELITE-55-60T
626	KELVEDONWONDER-18-1W
627	FREEZER-90-2W
628	WMRLINCOLN-45-1W
629	PROGRESS-9-67-14W
630	FOLI
631	TAFERLREUDE
632	NAPO
633	KRETA-40
634	ERBSENM.PURPURENHULSEN
635	VILMORINVI
636	MARKTUBERRASCHUNG
637	KOLBFULLERZWR9
638	KOLBFULLERZWR9
639	DEBUT
640	WISCONSINMERIT
641	KRONENERBSE
642	FRUHENIEDRIGEVOLLTRANG
643	DEGRACELUSKOWY
644	CARDINAL
645	AVIATOR
646	SERPETTEGUILLOTEAUX
647	SHARPESFIRSTEARLY
648	ADMIRALBEATTY
649	ADMIRALBEATTY
650	PILOT
651	MAIPERLE
652	BURPEANA
653	MIRACLE
654	unknown
655	KRONENERBSE
656	GLACIER
657	MANSHOLTSIVORA
658	MANSHOLTSDOLFIJN
659	MANGETOUTDE40-JOURS
660	ONSA
661	GREGORIS
662	RAPID
663	ZSEGALOV
664	ALASKADWARF
665	LANCASHIRELAD
666	HERMA
667	BULAVA
668	CHRESTENSENSGLORIOSA
669	EXPRESS
670	MONARCH
672	MAIKONIG
673	MAIKONIGIN
674	ECLIPSE
675	ZWAANSARANTI
676	COMBIA
677	VELGA
678	CLIPPER
679	GLOIREDEQUIMPER
680	MIGNON
681	VOLANTAISECLAUSE
682	EMIRTAZIER
683	RIESENMAI
684	OVOSNOJLUSALINJTOMASLA
685	MARIZA
686	CLIMAX
687	KENTISHINVICTA
688	SPERBA
689	WELCOME
690	GULIVER
691	SMALLBLACKPEA
692	LENINGRAD-P62
693	BROCHETTEPURPLEFLOWERED
694	UMBELLATEPURP.FLD.ACACIA
695	PURP.PODDEDGREENBACK
696	DWARFPURPLEPODDED
697	LENINGRAD-P85
698	IC700
699	KARMAZINOVYJ
700	IVORA
701	P.SATIVUM-RUSSIA
702	DOLFIJN
703	FINNISCHEFUTTERERBSE
704	P.SATIVUM-AFGHANISTAN
705	P.SATIVUM-AFGHANISTAN
706	P.SATIVUM-AFGHANISTAN
707	P.SATIVUM-RUSSIA
708	P.SATIVUM-AFGHANISTAN
709	SVALOFSNOTAART
710	P.SATIVUM-GREECE
711	AUSTRIANWINTER
711	AUSTRIANWINTER
712	MAPLEPEA
713	PURPLEFLD.,RED.STIP.
714	P.ELATIUS
715	P.SATIVUM
716	P.SATIVUMANKOBERENSE
717	MANSHOLTSIVORA
718	OMEGA-WAXLESS
719	HERMA
720	MAIENMARK
721	EXCELSIOR
722	SCHEIBERSPRIMATA
723	PRIMEX
724	HEEMANNS
725	NEOPLASTICPOD-Np
726	B265-1347-1
727	B265-1347-2
728	B265-1347-4
729	B265-1347-5
730	STAMBOVYJ2
731	WIR4460
732	WIR4733
733	WIR4386
734	WIR4270
735	WIR4604
736	ASMER006/65
737	ASMER007/65
738	ASMER008/65
739	ASMER009/65
740	ASMER010/65
741	ASMER011/65
742	ASMER012/65
743	ASMER013/65
744	ASMER015/65
745	ASMER017/65
746	ASMER018/65
747	ASMER019/65
748	P.SATIVUM-CANADA
749	PISUMM-129
750	P.SATIVUM-TURKEY
751	P.SATIVUM-AFGHANISTAN
752	P.SATIVUM-INDIA
753	P.SATIVUM-TURKEY
754	GR.SEEDEDPROFUSION
755	KINGTUT
756	RAMOSUS-ram
757	SUPCOVERT
758	STARNAIN
759	HYBRIS
760	KING
761	CHIPEAU
762	NO-79
763	ESMERALDA
764	FREEZER-39
765	FREEZER-105
766	CANTERBURYFREEZER-4
767	FROSTYFREEZER
768	FREEZER-69
769	FREEZER-203
770	CANNER-263
771	CANNERKING
772	CAMBRIDGEMULTIFOLD
773	RANGER
774	EARLYFLOWERING
775	P.SATIVUM
776	P.SATIVUM
777	P.SATIVUM
778	P.SATIVUM
779	P.SATIVUM
780	DA1608
781	LAXTONSUPERB
782	MARTUS
783	PLATINUM
784	SLEAFORDORBITER
785	STIRLING
786	GREGORYSSURPRISE
787	MINERVA
788	HISTONKINGSIZE
789	PARADE
790	ELVIRA
791	WBH1155
792	CHENILLE
793	WBH578
794	WBH774
796	CHLOROTICA-chi-3
797	CHLOROTICA-chi
798	WBH5469
799	GOLDKONIG
800	P.ELATIUS
801	GRAUERBSE
802	WINGES-37
803	WBH680
804	P.TIBETANICUM
805	WELLENSIEK'SWHITEINDENT
806	NAVICULAAPERTUS-nap
807	P.SATIVUM-TURKEY
808	WINTERHARDY
809	WINTERHARDY
810	WINTERHARDY
811	AUREOOL(DUNPEA)
812	BLACKEYEDSUSAN
813	YELLOWPOLLEN-yp
814	MARXFASCIATED-fa
815	UNDULATIFOLIUS-un
816	WBH1185
817	WISCONSIN-711
818	WBH1355
819	AGEOTROPUM-age
820	STIFFSTRAW
822	DESYNAPTIC-ds
823	EARLYFLOWERING
824	GOTTSCHALK-68C
825	FASCIATED-fa
826	DICHOTOMICSTEM-bif
827	P.SATIVUM-HOLLAND
828	MAXIMO-REDUCTUS-mare
829	MAXIMO-REDUCTUS-mare
830	MAXIMO-REDUCTUS-mare
831	MAXIMO-REDUCTUS-mare
832	MAXIMO-REDUCTUS-mare
833	MAXIMO-REDUCTUS-mare
834	MAXIMO-REDUCTUS-mare
835	MAXIMO-REDUCTUS-mare
836	MAXIMO-REDUCTUS-mare
837	MAXIMO-REDUCTUS-mare
838	OBOVATUS-obo
839	OBOVATUS-obo
840	LAMM19
841	LAMM19
842	LAMM105
843	LAMM105
844	NILSSONSANGUSTIFOLIA
845	DEHAANSSLENDER
846	HORIZONTALIS-ho
847	REDUCED-red
848	IHAR-8
849	P.FULVUM
850	IHAR-10
851	P.SATIVUM-ISRAEL
852	C369-138-8:af
853	P.SATIVUM-USA
854	NARROWLEAVESdim-1
855	CHLOROPHYLLMUTANT
856	GOTTSCHALK-140C
857	CHEMINLONG-NP
858	ESQUIRE
859	MIDINETTE
860	CHEMINLONGTETRAPLOID
862	IHAR-6
863	BLACKEYEDSUSANTETRA.
864	P.FULVUMTETRAPLOID
865	P.FULVUMTETRAPLOID
866	P.ABYSSINICUMTETRA.
867	P.ABYSSINICUMTETRA.
868	IMPROVEDHARBINGERROGUE
869	ONWARDROGUE
870	GRADUSROGUE
871	ACHIEVEMENTROGUE
872	DUKEOFALBANYROGUE
873	SUTTONSHUNDREDFOLDROGUE
874	THOMASLAXTONROGUE
875	PEACONSERVAROGUE
876	LAXTONSPROGRESSROGUE
877	PIONEERROGUE
878	ONWARDROGUE
879	PILOTROGUE
880	MANGETOUTROGUE
881	ACHIEVEMENTROGUE
882	HUNDREDFOLDROGUE
883	KELVEDONTRIUMPHROGUE
884	FELTHAMFIRSTROGUE
885	CEFALONIAROGUE
886	GREENGOLTROGUE
887	BLACKEYEDSUSANROGUE
888	LAXTONSUPERBROGUE
889	DAISYROGUE
891	GOLDKONIGROGUE
892	KINNAURILOCALROGUE
893	KINNAURILOCALROGUE
895	ROGUESELECTION
897	MANSHOLTS70-240
898	MANSHOLTS70-230
899	PURA
900	FLORIDA
901	LACINIATA-lac
902	TWISTEDPODCHL.-twp,chi-6
903	LIGHTGREENCHLOROTICA-chi-5
904	LIGHTGREENCHLOROTICA-chi-2
905	ALBINA-alb
906	XANTHA-xa-5
907	TERMINALIS-alt
908	CHLOROTICA-chi
909	TERMINALISXANTHA-xat
910	CHLOROTICA-chi
911	CHLOROTICA-chi
912	CHLOROTICA-chi
913	CHLOROTICA-chi
914	XANTHA-xa-1
915	VIRIDIS?
916	CHLOROTICA-chi
917	CHLOROTICA-chi
918	CHLOROTICA-chi
919	TERMINALIS-alt
920	AUREA-au
921	CHLORINA-Ch
922	HUNDREDFOLDROGUE
923	GRADUSROGUE
924	SEL.DUKEOFALBANY
925	FELTHAMFIRSTROGUE
926	MARKETGEMROGUE
927	PILOTROGUE
928	KELVEDONTRIUMPHROGUE
929	NUNHEMS55/69
930	VENLONA2
931	TELEGRAPHROGUE
932	WEITOR
933	W.R.ALASKA
934	N.W.R.HYALITE
935	DELWICHECOMMANDO
937	MISERISERI
938	EMISHA
939	EBTALI
940	91-1
941	SPIKET
942	HORAL
943	TELEPHONE
944	FURORE
945	EARLYWALES
946	PI273209
947	P.SATIVUM-ENGLAND
948	CENTUARY
949	P.SATIVUM-INDIA
950	P.ELATIUS
951	ALDERMAN
952	KOROZA
953	731497-731499
954	731497-731499
955	CENTUARY
956	TRAPPER
957	TRIUMPH
958	IHAR-16
959	P.SATIVUM-TURKEY
960	P.SATIVUM-TURKEY
961	P.SATIVUM-TURKEY
962	P.SATIVUM-TURKEY
963	P.SATIVUM-TURKEY
964	P.SATIVUM-TURKEY
965	P.SATIVUM-TURKEY
966	PROCO
967	P.SATIVUM-ETHIOPIA
968	P.SATIVUM-ETHIOPIA
969	P.SATIVUM-GERMANY
970	P.SATIVUM-HOLLAND
971	REVA
972	UMBELLATAPURP.FLD.ACACIA
973	P.SATIVUM-USA
974	PURPLEPODS
975	P.SATIVUM-COSTARICA
976	P.SATIVUM-HOLLAND
977	EROICA
978	TKOROSPELYJ-16
979	JUZNYJ
980	CISMINSKIJ-210
981	UL'JANOVSKIJ-68
982	ULADOVSKIJ8
983	CELIABINSKIJ-71
984	SATILOVZERNOZ
985	PELUSKA
986	OMSKIJ
987	JUBILEJNYJ-62
989	ULADOVSKIJJUB
990	MIRAQUEEN
991	TRUMPET
992	TORSDAG
993	TORSDAG-K6
994	TORSDAG-K10
995	TORSDAG-K58
996	TORSDAG-K59
997	TORSDAG-K74
998	TORSDAG-K64
999	TORSDAG-K69
1000	TORSDAG-K236
1001	TORSDAG-K237
1002	TORSDAG-K483
1003	TORSDAG-K549
1004	TORSDAG-K550
1005	TORSDAG-K557
1006	P.FULVUM
1007	P.FULVUM
1008	P.FULVUM
1009	P.FULVUM
1010	P.FULVUM
1011	P.FULVUM
1012	P.FULVUM
1013	RAMOSUS-rms
1014	MAROROGUE
1015	FROGEL
1016	FRIMAS
1017	KELVEDONWONDER
1018	TEZIERIDEE
1019	BEAGLE(HURST)
1020	CANICE(HURST)
1021	SLEAFORDORBITER
1022	PARTRIDGE
1023	PIRI
1024	PATEA
1025	PUKE
1026	PANIA
1027	RAMTO
1028	P.SATIVUM-INDIA
1029	P.SATIVUM-INDIA
1030	P.SATIVUM-IRAN
1032	P.SATIVUM-INDIA
1033	P.SATIVUM-INDIA
1034	P.SATIVUM-ETHIOPIA
1035	P.SATIVUM-TURKEY
1036	P.SATIVUM-GERMANY
1037	P.SATIVUM-TURKEY
1038	P.SATIVUM-TURKEY
1039	P.SATIVUM-TURKEY
1040	P.SATIVUM-AFGHANISTAN
1041	THELINCOLN
1042	KINGTUT
1043	P.SATIVUM-USA
1044	74-SN3
1045	74-SN4
1046	74-SN5
1047	WIS-7101
1048	WIS-7102
1049	WIS-7103
1051	WIS-7105
1052	WIS-7106
1053	WIS-7107
1054	ARVEJABLANCADESOGAMSO
1055	ICABOJACA
1056	BOYACA3-BONZA
1057	ANTIOQUIAICHILENA
1058	ICAGUATECANA
1059	CUNDINAMARCA-1
1060	CUNDINAMARCA-4
1061	CUNDINAMARCA-5
1062	CUNDINAMARCA-6
1063	CUNDINAMARCA-9
1065	WSU-7
1066	WSU-12
1067	WSU-23
1068	BIRTE
1069	WILTY-wil
1070	AKARA
1071	BESELIYA
1072	AKARA
1073	P.SATIVUM-TURKEY
1074	P.ELATIUS
1075	P.ELATIUS
1076	P.SATIVUM-TURKEY
1077	P.SATIVUM-TURKEY
1078	P.SATIVUM-TURKEY
1079	P.SATIVUM-TURKEY
1079	P.SATIVUM-TURKEY
1080	P.SATIVUM-TURKEY
1081	P.SATIVUM-TURKEY
1082	P.SATIVUM-TURKEY
1083	P.SATIVUM-TURKEY
1084	P.SATIVUM-TURKEY
1085	P.SATIVUM-TURKEY
1086	P.SATIVUM-TURKEY
1087	P.SATIVUMSSP.SYRIACUM
1088	P.SATIVUMSSP.SYRIACUM
1089	P.SATIVUMSSP.SYRIACUM
1090	P.SATIVUMSSP.SYRIACUM
1091	P.ELATIUS
1093	P.ELATIUS
1094	P.ELATIUS
1095	P.ELATIUS
1096	P.ELATIUS
1097	P.SATIVUM-TURKEY
1098	P.SATIVUM-TURKEY
1099	P.SATIVUM-TURKEY
1100	P.SATIVUM-TURKEY
1101	P.SATIVUM-TURKEY
1102	KEERAUPEA
1103	KEERAUPEA
1104	KEERAUPEA
1105	KEERAUPEA
1107	KEERAUPEA
1108	KEERAUPEA
1109	KEERAUPEA
1110	KEERAUPEA
1111	KEERAUPEA
1113	KEERAUPEA
1116	KEERAUPEA
1117	KEERAUPEA
1118	KEERAUPEA
1121	KEERAUPEA
1122	KEERAUPEA
1124	KEERAUPEA
1125	P.SATIVUM-INDIA
1126	P.SATIVUM-INDIA
1127	PI164522
1128	P.SATIVUM-INDIA
1129	P.SATIVUM-TURKEY
1130	P.SATIVUM-TURKEY
1131	P.SATIVUM-HOLLAND
1132	P.SATIVUM-TURKEY
1133	P.SATIVUM-TURKEY
1134	P.SATIVUM-NIGERIA
1135	P.SATIVUM-ETHIOPIA
1136	SUTTONSDELICACY
1137	ROIDESMOELLES
1138	P.SATIVUM-USA
1139	DWARFCHAMPION
1140	MAYOROFLEICESTER
1141	LANCASHIRELAD
1142	ENGLISHWONDER
1143	SHERWOOD
1144	CHAMPIONOFENGLAND
1145	EVERBEARING
1146	P.SATIVUM-RUSSIA
1147	P.SATIVUM-USA
1148	PI210952
1149	CODY
1150	EARLYGREENSEEDEDMORROW
1151	EARLYPERFECTION-4824
1152	GIANTSTRIDE
1153	P.SATIVUM-USA
1154	HUNDREDFOLD
1155	LAXTONIAN
1156	MINNESOTAEARLYSWEET
1157	MINNESOTAEARLYSWEET
1158	NANKING
1159	NOTTSEXCELSIOR
1160	P.SATIVUM-USA
1161	PERFECTION-512
1162	PREMIERGEMNO2
1163	PRESIDENTWILSON
1164	DARANTIAKAIP
1165	SUTTONSSHOWPERFECTION
1166	LOCK(VANWAVEREN)
1167	MIRACLE(SUTTONS)
1168	PW71-3815
1169	HORAL
1170	PRL89-313
1171	P.SATIVUM-INDIA
1172	GREENSHAFT(SUTTONS)
1173	ERVILHECASUSA
1174	ERVILHECOLOSSALDELICIE
1175	MARXI3(ALASKA)
1176	MARXG11(K-TYPE)
1177	MARXI1-TYPE
1178	MARXI1-TYPE
1179	MARXG2-TYPE
1180	MARXG-TYPE
1181	LARGA
1183	MUTANTM3-STIFFSTRAW
1184	PRIEKULSKIJ-341-def
1185	PRIEKULSKIJ-334-def
1186	PRIEKULSKIJ-349-def
1187	ELEGANTE
1188	PETROLINE
1189	GREENFEAST
1191	MINNESOTA-108
1192	APULIAROUNDSEED
1193	APULIAWRINKLEDSEED
1194	MISOG-1:CONVENTIONAL
1195	MISOG-1:af
1196	MISOG-1:st
1197	MISOG-1:tl
1198	MISOG-1:af,st
1199	MISOG-1:af,tl
1200	MISOG-1:st,tl
1201	MISOG-1:af,st,tl
1202	MISOG-2:CONVENTIONAL
1203	MISOG-2:af
1204	MISOG-2:st
1205	MISOG-2:tl
1206	MISOG-2:af,st
1207	MISOG-2:af,tl
1208	MISOG-2:tl,st
1209	MISOG-2:af,st,tl
1210	ERYGEL
1211	PRINTIVERT
1212	FLORIVERT
1213	ERYLIS
1214	TRIANON
1215	CICERO
1216	ENGRESS
1217	HJA51237-af
1218	HJA51271-af
1219	HJA51277-af
1220	POL2:af
1221	POL3:af
1222	POL4:af
1223	POL5:af
1224	POL13:bigseed
1225	JOF
1227	VILMORINSACACIA
1228	WELLENSIEK'SDOMINANT
1229	GREENFEAST
1230	MURFETLINE53:L
1231	MURFETLINE58:ED
1232	MASSEY
1233	MURFETLINE60:EI
1234	MURFETLINE63:LHR
1235	MURFETLINE64:ED
1236	MURFETLINE65E:ED
1237	SPRITE/PMR
1238	SPRITE
1239	DSP/PMR
1240	DARKSKINNEDPERFECTION
1241	NEWERA/PMR
1242	NEWERA
1243	NEWLINEE.PERF./PMR
1244	NEWLINEEARLYPERFECTION
1245	SNAPPEA
1246	741492-1
1247	74410-2
1248	P.SATIVUM-USA
1249	P.SATIVUM-INDIA
1250	P.SATIVUM-TURKEY
1251	LAMPRECHT375
1252	GUISANTESENADOR
1253	P.SATIVUM-COSTARICA
1254	WHITESCIMITAR
1255	SANGUIVITTOPSIS,EXCELLENT
1256	NIGRO-UMBILICATUM
1257	CAPUCINORUMKAPUZINER
1258	P.SATIVUM-INDIA
1259	P.SATIVUM-INDIA
1260	P.SATIVUM-INDIA
1261	P.SATIVUM-INDIA
1262	P.SATIVUM-INDIA
1263	P.SATIVUM-INDIA
1264	P.SATIVUM-INDIA
1265	P.SATIVUM-INDIA
1266	P.SATIVUM-INDIA
1267	P.SATIVUM-INDIA
1268	P.SATIVUM-INDIA
1269	P.SATIVUM-INDIA
1270	P.SATIVUM-INDIA
1271	ORUS
1272	KATINKA
1273	HERALDA
1274	PERFECTION-447
1275	ALLROUND
1276	ARTIST
1277	ASTERIX
1278	BEAGLE
1279	BRIDGER
1280	CADRE
1281	CANICE
1282	CASCADE
1283	CEP
1284	COLWORTHSWIFT
1285	COLWORTHTERN
1286	CONURE
1287	CORFU
1288	CORMORANT
1289	DWARFDEFIANCE
1290	DWARFDEGRACE
1291	ELF
1292	ELSA
1293	ESPRIT
1294	FEK
1296	FERTIGOLT
1297	FREEKICK
1298	FREEZER-37
1299	FRUMENTO
1300	GALI
1301	HISTONMAINCROP
1302	KARINA
1303	KELPRO
1304	KELVEDONCHAMPION
1305	KELVEDONCLIMAX
1306	LORINO
1307	MARATHON
1308	MINOGOLT
1309	MIRALITE
1310	MOHAWK
1311	MULTIDAN
1312	NUM
1313	NUWONDER
1314	PEEWEE
1315	PEGASUS
1316	PLUPERFECT
1317	PRIMADAN
1318	PRIMAGOLT
1319	PRINSA
1320	PRIMARK
1321	RUVIK
1322	RAYNESPARK
1323	RIDCOVERT
1324	RIDONIA
1325	RINCO
1326	SCEPTRE
1327	SELWAY
1328	STOP
1329	SITRIUMPH
1330	SUPERB
1331	TONKA
1332	TRINETTO
1333	TRINTELLA
1334	TRIO
1335	VULCAN
1336	VIDA
1337	NO-52
1338	P.SATIVUM-KASHMIR
1339	ERVILECOLOSSALDELICE
1340	SUPERPETALOIDUM-sup
1341	WBH1120
1342	WBH1455
1343	WBH1518
1344	P.SATIVUM-HINDUKUSCH
1345	P.SATIVUM-MONGOLIA
1346	P.SATIVUM-MONGOLIA
1347	MAJAK
1348	P.SATIVUM-RUSSIA
1349	APULVINIC-apu
1350	ERVILHACASUSA
1351	STEGHOLT
1352	P.SATIVUM-TURKEY
1353	WBH1094
1354	WBH1309
1355	TRAPPER-VIRUSFREE
1356	CENTURY-VIRUSFREE
1357	AFGHANISTANCV
1358	MUMMYPEA
1359	NEPLUSULTRA
1360	NEWSEASON
1361	NEWERA
1362	D.S.P
1363	WSU-28
1364	WSU-23
1365	LITTLEMARVEL
1366	P.SATIVUM-INDIA
1367	P.SATIVUM-INDIA
1368	P.SATIVUM-TURKEY
1369	P.SATIVUM-INDIA
1370	P.SATIVUM-TURKEY
1371	P.SATIVUM-TURKEY
1372	MUMMYPEA
1373	ACACIAMARO
1374	MARXK-LINE
1375	MURFETLINE53
1376	MURFETLINE24(G'FEAST)
1377	MARXLINEI2
1378	MARXLINEI1
1379	MURFETLINE58
1380	MURFETLINE63
1381	MURFETLINE64
1382	MURFETLINE60
1383	MARXLINEI3
1384	MARXLINEG2
1385	RADIOPEA
1386	RABBITEAREDROGUE/JI61
1387	GREENSHAFTROUND
1388	FENOMEN
1389	WBH1775-wel
1390	MIRAGREEN
1391	WBH2138-wp
1392	P.FULVUM
1393	WBH2136
1394	NADDBO
1395	TENDRILLEDACACIA-Uni<tac
1396	TENDRILLEDACACIA-Uni<tac
1397	B18-535:ARG
1398	P.ELATIUS
1399	HAITIANCV
1400	HAITIANCV
1401	MANOASUGAR
1402	PROTEO
1404	X78006-sbm/DSP
1405	X78122-sbm/SCOUT
1406	X78123-sbm/TRACER
1407	X78124-sbm/GARFIELD
1408	X78125-sbm/ALASKA-4683
1409	X78126-sbm/I.C'BELLSC.
1410	X78127-sbm/LATAH
1411	X78128-sbm/ALASKA
1412	MARLIN
1413	GRANT
1413	GRANT
1414	AVON
1414	AVON
1415	CONWAY
1415	CONWAY
1416	ERECTOIDES-lk
1417	ERECTOIDES-lk
1418	ERECTOIDES-lk
1419	ERECTOIDES-lk
1420	ERECTOIDES-lk
1421	74-SN3
1422	74-SN4
1423	VR74-410-2
1424	VR74-1492-1
1425	5N5
1426	79-2022-af
1427	79-2024-af
1428	P.TIBETANICUM
1429	AFGHANISTANPEA
1430	P.SATIVUM-ETHIOPIA
1431	P.SATIVUM-ETHIOPIA
1432	P.SATIVUM-ETHIOPIA
1433	P.SATIVUM-ETHIOPIA
1434	P.SATIVUM-ETHIOPIA
1435	P.SATIVUM-ETHIOPIA
1436	P.SATIVUM-ETHIOPIA
1437	P.SATIVUM-ETHIOPIA
1438	P.SATIVUM-ETHIOPIA
1439	ETHIOPIANPEA
1440	P.SATIVUM-ETHIOPIA
1441	P.SATIVUM-ETHIOPIA
1442	P.SATIVUM-ETHIOPIA
1443	P.SATIVUM-ETHIOPIA
1444	P.SATIVUM-ETHIOPIA
1445	P.SATIVUM-ETHIOPIA
1446	P.SATIVUM-ETHIOPIA
1447	P.SATIVUM-ETHIOPIA
1448	P.SATIVUM-ETHIOPIA
1449	P.SATIVUM-ETHIOPIA
1450	P.SATIVUM-ETHIOPIA
1451	P.SATIVUM-ETHIOPIA
1452	P.SATIVUM-ETHIOPIA
1453	P.SATIVUM-ETHIOPIA
1454	P.SATIVUM-ETHIOPIA
1455	P.SATIVUM-ETHIOPIA
1456	P.SATIVUM-ETHIOPIA
1457	P.ABYSSINICUM
1458	P.ABYSSINICUM
1459	P.SATIVUM-ETHIOPIA
1460	P.SATIVUM-ETHIOPIA
1461	P.SATIVUM-ETHIOPIA
1462	P.SATIVUM-ETHIOPIA
1463	P.SATIVUM-ETHIOPIA
1464	P.SATIVUM-ETHIOPIA
1465	P.SATIVUM-ETHIOPIA
1466	P.SATIVUM-ETHIOPIA
1467	P.SATIVUM-ETHIOPIA
1468	P.SATIVUM-ETHIOPIA
1469	P.SATIVUM-ETHIOPIA
1470	P.SATIVUM-ETHIOPIA
1471	P.SATIVUM-AFGHANISTAN
1472	P.SATIVUM-AFGHANISTAN
1473	P.SATIVUM-AFGHANISTAN
1474	P.SATIVUM-AFGHANISTAN
1475	P.SATIVUM-AFGHANISTAN
1476	P.SATIVUM-AFGHANISTAN
1477	P.SATIVUM-AFGHANISTAN
1478	P.SATIVUM-AFGHANISTAN
1479	P.SATIVUM-AFGHANISTAN
1480	P.SATIVUM-AFGHANISTAN
1481	P.SATIVUM-AFGHANISTAN
1482	P.SATIVUM-AFGHANISTAN
1482	P.SATIVUM-AFGHANISTAN
1483	P.SATIVUM-AFGHANISTAN
1484	P.SATIVUM-AFGHANISTAN
1485	P.SATIVUM-AFGHANISTAN
1486	P.SATIVUM-AFGHANISTAN
1487	P.SATIVUM-AFGHANISTAN
1488	P.SATIVUM-ETHIOPIA
1490	P.SATIVUM-ETHIOPIA
1491	P.SATIVUM-CHINA
1492	P.SATIVUM-HINDUKUSCH
1493	P.SATIVUM-HINDUKUSCH
1494	P.SATIVUM-HINDUKUSCH
1495	P.SATIVUM-HINDUKUSCH
1496	P.SATIVUM-CHINA
1497	P.SATIVUM-MONGOLIA
1498	P.SATIVUM-ETHIOPIA
1499	P.SATIVUM-ETHIOPIA
1500	P.SATIVUM-ETHIOPIA
1501	P.SATIVUM-ETHIOPIA
1502	P.SATIVUM-ETHIOPIA
1503	P.SATIVUM-CHINA
1504	P.SATIVUM-CHINA
1505	P.SATIVUM-HINDUKUSCH
1506	P.SATIVUM-HINDUKUSCH
1507	P.SATIVUM-HINDUKUSCH
1508	P.SATIVUM-HINDUKUSCH
1509	P.SATIVUM-HINDUKUSCH
1510	P.SATIVUM-HINDUKUSCH
1511	P.SATIVUM-HINDUKUSCH
1512	P.SATIVUM-HINDUKUSCH
1513	P.SATIVUM-HINDUKUSCH
1514	P.SATIVUM-HINDUKUSCH
1515	P.SATIVUM-HINDUKUSCH
1516	P.SATIVUM-HINDUKUSCH
1517	P.SATIVUM-RUSSIA
1518	P.SATIVUM-CHINA
1519	P.SATIVUM-ETHIOPIA
1520	P.SATIVUM-ETHIOPIA
1521	P.SATIVUM-HINDUKUSCH
1522	P.SATIVUM-HINDUKUSCH
1523	P.SATIVUM-ETHIOPIA
1524	P.SATIVUM-HINDUKUSCH
1525	P.SATIVUM-GREECE
1526	P.SATIVUM-ETHIOPIA
1527	P.SATIVUM-ETHIOPIA
1528	P.SATIVUM-HINDUKUSCH
1529	P.SATIVUM-ETHIOPIA
1530	P.SATIVUM-ETHIOPIA
1531	P.SATIVUM-ETHIOPIA
1532	P.SATIVUM-HINDUKUSCH
1533	P.SATIVUM-HINDUKUSCH
1534	P.SATIVUM-ETHIOPIA
1535	P.SATIVUM-CHINA
1536	P.SATIVUM-ETHIOPIA
1537	P.SATIVUM-ETHIOPIA
1538	P.SATIVUM-ETHIOPIA
1539	P.SATIVUM-CHINA
1540	P.SATIVUM-GREECE
1541	P.SATIVUM-HINDUKUSCH
1542	P.SATIVUM-HINDUKUSCH
1543	P.SATIVUM-MONGOLIA
1544	P.SATIVUM-CHINA
1545	P.SATIVUM-CHINA
1546	P.SATIVUM-ETHIOPIA
1547	P.SATIVUM-HINDUKUSCH
1548	P.SATIVUM-HINDUKUSCH
1549	P.SATIVUM-ETHIOPIA
1550	P.SATIVUM-HINDUKUSCH
1551	P.SATIVUM-ETHIOPIA
1552	P.SATIVUM-ETHIOPIA
1553	P.SATIVUM-WBH1957
1554	P.SATIVUM-CHINA
1555	P.SATIVUM-CHINA
1556	P.ABYSSINICUM
1557	P.SATIVUM-AFGHANISTAN
1558	WELLENSIEK'SEARLYDWARF
1559	MEXIQUE4
1560	COBRI
1561	CEROSA-wex
1562	B277-457-1
1563	CENTUARY-af
1564	TRAPPER-af
1565	MIDFREEZER
1566	ALMOTA
1567	EDISON
1568	CM-014F
1569	SWINGER
1570	SPIRIT
1571	GREENSUGAR
1572	PAYETTE
1573	ORANGEPOD-orp
1574	ORANGECOTYLEDON-Orc,orl
1575	P.SATIVUM-CHINA
1576	P.SATIVUM-CHINA
1577	SHANGTSAI
1578	P.SATIVUM-CHINA
1579	P.SATIVUM-ETHIOPIA
1580	P.SATIVUM-ETHIOPIA
1581	P.SATIVUM-ETHIOPIA
1582	P.SATIVUM-ETHIOPIA
1583	P.SATIVUM-ETHIOPIA
1584	P.SATIVUM-ETHIOPIA
1585	P.SATIVUM-ETHIOPIA
1586	P.SATIVUM-ETHIOPIA
1587	P.SATIVUM-ETHIOPIA
1588	P.SATIVUM-ETHIOPIA
1589	P.SATIVUM-ETHIOPIA
1590	P.SATIVUM-ETHIOPIA
1591	P.SATIVUM-ETHIOPIA
1592	P.SATIVUM-ETHIOPIA
1593	P.SATIVUM-ETHIOPIA
1594	P.SATIVUM-ETHIOPIA
1595	P.SATIVUM-ETHIOPIA
1596	P.SATIVUM-ETHIOPIA
1597	P.SATIVUM-ETHIOPIA
1598	P.SATIVUM-ETHIOPIA
1599	P.SATIVUM-ETHIOPIA
1600	P.SATIVUM-ETHIOPIA
1601	P.SATIVUM-ETHIOPIA
1602	P.SATIVUM-ETHIOPIA
1603	P.SATIVUM-ETHIOPIA
1604	P.SATIVUM-ETHIOPIA
1605	P.SATIVUM-ETHIOPIA
1606	P.SATIVUM-ETHIOPIA
1607	P.SATIVUM-ETHIOPIA
1608	P.SATIVUM-ETHIOPIA
1609	P.SATIVUM-ETHIOPIA
1610	P.SATIVUM-ETHIOPIA
1611	P.SATIVUM-ETHIOPIA
1612	P.SATIVUM-ETHIOPIA
1613	P.SATIVUM-ETHIOPIA
1614	P.SATIVUM-ETHIOPIA
1615	P.SATIVUM-ETHIOPIA
1616	P.SATIVUM-ETHIOPIA
1617	P.SATIVUM-ETHIOPIA
1618	P.SATIVUM-ETHIOPIA
1619	P.SATIVUM-ETHIOPIA
1620	P.SATIVUM-ETHIOPIA
1621	P.SATIVUM-ETHIOPIA
1622	P.SATIVUM-ETHIOPIA
1623	P.SATIVUM-ETHIOPIA
1624	P.SATIVUM-ETHIOPIA
1625	P.SATIVUM-ETHIOPIA
1626	P.SATIVUM-ETHIOPIA
1627	P.SATIVUM-ETHIOPIA
1628	P.SATIVUM-ETHIOPIA
1629	P.SATIVUM-ETHIOPIA
1630	P.SATIVUM-ETHIOPIA
1631	P.SATIVUM-ETHIOPIA
1632	P.ABYSSINICUM
1633	P.ABYSSINICUM
1634	P.SATIVUM-ETHIOPIA
1635	P.SATIVUM-ETHIOPIA
1636	P.SATIVUM-ETHIOPIA
1637	P.SATIVUM-ETHIOPIA
1638	P.SATIVUM-ETHIOPIA
1639	P.SATIVUM-ETHIOPIA
1640	P.ABYSSINICUM
1641	P.ABYSSINICUM
1642	P.SATIVUM-ETHIOPIA
1643	P.SATIVUM-ETHIOPIA
1644	P.SATIVUM-ETHOPIA
1645	P.SATIVUM-ETHIOPIA
1646	P.SATIVUM-ETHIOPIA
1647	P.SATIVUM-ETHIOPIA
1648	P.SATIVUM-ETHIOPIA
1649	P.SATIVUM-ETHIOPIA
1650	P.SATIVUM-ETHIOPIA
1651	P.SATIVUM-ETHIOPIA
1652	P.SATIVUM-ETHIOPIA
1653	P.SATIVUM-ETHIOPIA
1654	P.SATIVUM-ETHIOPIA
1655	P.SATIVUM-ETHIOPIA
1656	P.SATIVUM-ETHIOPIA
1657	P.SATIVUM-CHINA
1658	P.SATIVUM-AFGHANISTAN
1659	P.SATIVUM-AFGHANISTAN
1660	P.SATIVUM-ETHIOPIA
1661	P.SATIVUM-ETHIOPIA
1662	P.SATIVUM-ETHIOPIA
1663	P.SATIVUM-ETHIOPIA
1664	P.SATIVUM-ETHIOPIA
1665	P.SATIVUM-ETHIOPIA
1666	P.SATIVUM-ETHIOPIA
1667	P.SATIVUM-ETHIOPIA
1668	P.SATIVUM-ETHIOPIA
1669	P.SATIVUM-ETHIOPIA
1670	P.SATIVUM-ETHIOPIA
1671	P.SATIVUM-ETHIOPIA
1672	P.SATIVUM-ETHIOPIA
1673	P.SATIVUM-ETHIOPIA
1674	P.SATIVUM-ETHIOPIA
1675	P.SATIVUM-ETHIOPIA
1676	P.SATIVUM-ETHIOPIA
1677	P.SATIVUM-ETHIOPIA
1678	P.SATIVUM-ETHIOPIA
1679	P.SATIVUM-ETHIOPIA
1680	P.SATIVUM-ETHIOPIA
1681	P.SATIVUM-ETHIOPIA
1682	P.SATIVUM-ETHIOPIA
1683	P.SATIVUM-ETHIOPIA
1684	P.SATIVUM-ETHIOPIA
1685	P.SATIVUM-ETHIOPIA
1686	P.SATIVUM-ETHIOPIA
1687	P.SATIVUM-ETHIOPIA
1688	P.SATIVUM-ETHIOPIA
1689	P.SATIVUM-ETHIOPIA
1690	P.SATIVUM-ETHIOPIA
1690	P.SATIVUM-ETHIOPIA
1691	P.SATIVUM-ETHIOPIA
1692	P.SATIVUM-ETHIOPIA
1693	P.SATIVUM-AFGHANISTAN
1694	P.SATIVUM-ETHIOPIA
1695	P.SATIVUM-ETHIOPIA
1696	P.SATIVUM-ETHIOPIA
1697	P.SATIVUM-ETHIOPIA
1698	ABYSSINIAN
1699	PUSAKI
1700	PUSAKI
1701	KHANAKA
1702	KHANAKA
1703	P.ELATIUS
1704	P.JOMARDII
1705	P.JOMARDII
1706	CLAMARTxP.ELATIUS
1707	P.ELATIUSx1/3870
1708	MUMMYWHITE
1709	MUMMYBICOLOUR
1710	MUMMYBICOLOUR
1711	FRENCHSUGARxMUMMYBICOL.
1712	MUMMYxMUMMYBICOL.
1713	GOLD.STRAWxMUMMYBICOL.
1714	DAISYxPURPLEPOD
1715	SABRE
1716	UMBELLATEPURP.FLD.ACACIA
1717	TURC.AFLEURBLANCACA.RD
1718	BROCHETTEROUND
1719	MANGETOUTJAUNExVIOLET
1720	TELEPHONEGOLD.STRAW.
1721	ALDERMANGOLD.STRAW.
1722	AMSTERDMGRY.ERLY.CAPUCIN
1723	TALLEARLYCAPUCIN
1724	NEAPOLITAN
1725	NATIVECHINESE
1726	GRISDEPRINTEMPS
1727	GRISD'HIVER
1728	ACA.LEAVDPURPLEDWARF
1729	POINTEDPODDEDDWARF
1730	POINTEDPODDEDDWARF
1731	MULTIPODPOINTEDPODDED
1732	STUMPY3PODDED6FT.
1733	TRIPLEPODDEDTALLPOINTD
1734	STUMPYPODTALLMULTIPOD
1735	NEAPOLITAN
1736	ROUNDSEEDxMAPLE
1737	C481-392-4:sbm-wlo
1738	C481-393-1:sbm-wlo
1739	TALLGARDENPEA
1740	SENTINEL
1741	FIELDPEA
1742	AGEOTROPUM-age
1743	AGEOTROPUM-age
1745	RAMOSUS-rms-1
1746	CREEPING-creep
1747	ALMIRES
1748	ANDES
1749	OFI
1750	I114/80
1751	I116/80
1752	H639-4-1
1753	H646-1-6
1754	ERYGEL
1755	P.SATIVUM-NEPAL
1756	INDIANPEAS
1757	BATIUS
1758	P.SATIVUM-NEPAL
1759	COLT-af
1760	CONSORT-af
1761	HURST535-80-af
1762	PALLA-af
1763	FOLIO-af
1765	BIKINI-af
1766	BARTON-af,st
1767	EATON-af
1768	FILBY-af,st
1769	MELTON-af
1770	UPTON-af
1771	WENSUM-af
1772	FILIGREEN-af
1773	WAV27135-af
1774	WAV27101-af
1775	P.SATIVUM-CHILE
1776	ST.MAURIN
1777	ST.NICOLAS
1778	CULDRIS
1779	NOVELLA-af
1780	TWIGGY-af
1781	QUINCY-st
1782	OREGONSUGARPODII
1783	OREGON-605
1784	XP-F138-af
1786	P.SATIVUM-NEPAL
1787	P.SATIVUM-NEPAL
1788	P.SATIVUM-NEPAL
1789	P.SATIVUM-NEPAL
1790	P.SATIVUM-NEPAL
1791	P.SATIVUM-NEPAL
1792	P.SATIVUM-NEPAL
1793	P.SATIVUM
1794	P. humile
1795	P.ELATIUS
1796	P.FULVUM
1797	HJA51537
1798	HJA51540
1799	HJA51548
1800	HJA51616
1801	HJA51635
1804	OSMO
1805	HJA51846-af
1806	HJA51852-af
1807	HJA51858-af
1808	HJA51692-af
1809	HELKA
1810	HJA51829-af
1811	HJA51836-af
1812	BARCOTA
1813	HJA51844-af
1814	LP235/01/201-af
1816	HJA51893-af
1817	HJA51902-af
1818	TAMMI
1819	MURFETL102
1822	MULTIPODPARENT
1823	NEWERA
1824	COCHLEARIS-coch
1825	P.SATIVUM-SPAIN
1826	P.SATIVUM-SPAIN
1827	P.SATIVUM-SPAIN
1828	P.SATIVUM-SPAIN
1829	P.SATIVUM-SPAIN
1830	P.SATIVUM-SPAIN
1831	P.SATIVUM-SPAIN
1832	P.SATIVUM-SPAIN
1833	P.SATIVUM-SPAIN
1834	P.SATIVUM-SPAIN
1835	P.SATIVUM-SPAIN
1836	P.SATIVUM-SPAIN
1837	P.SATIVUM-SPAIN
1838	P.SATIVUM-SPAIN
1839	SELECAOSURPRESSA
1840	SELECAOSERRANA
1841	CNPH642-83CV
1842	CNPH16-81CV
1843	P.SATIVUM-ISRAEL
1844	P.SATIVUM-MEXICO
1845	P.HIEMALE-PERU
1846	P.HIBERNICUM-EGYPT
1847	P.SATIVUM-IRAN
1848	TIMTERLEYWONDER
1849	P.SATIVUM-ISRAEL
1850	SELECTASPELUSKE
1851	CLAMARTxELATIUS
1852	P.SATIVUM-ETHIOPIA
1853	P.SATIVUM-ISRAEL
1854	P.HUMILE
1855	MAGNUMBONUM
1856	UNIFOLIATA-uni
1857	P.SATIVUM
1858	WELLENSIEK'S-aw
1859	P.SATIVUM
1860	CERISE-ce,CR
1862	P.SATIVUM
1863	P.SATIVUM
1865	P.SATIVUM
1867	P.SATIVUM
1868	P.SATIVUM
1869	P.ABYSSINICUM
1870	P.SATIVUM
1871	P.SATIVUM-ALBANIA
1872	P.SATIVUM
1874	PETIOLULATUS
1875	TRIFOLIOIDES
1876	P.ABYSSINICUM
1877	P.SATIVUM-ETHIOPIA
1878	P.SATIVUM-ETHIOPIA
1879	P.SATIVUM-ETHIOPIA
1880	P.SATIVUM-ETHIOPIA
1881	P.SATIVUM-ETHIOPIA
1882	P.SATIVUM-ETHIOPIA
1883	P.SATIVUM-ETHIOPIA
1884	P.SATIVUM-ETHIOPIA
1885	P.SATIVUM-ETHIOPIA
1886	P.SATIVUM-ETHIOPIA
1887	P.SATIVUM-ETHIOPIA
1887	P.SATIVUM-ETHIOPIA
1888	P.SATIVUM-ETHIOPIA
1889	P.SATIVUM-ETHIOPIA
1890	P.SATIVUM-ETHIOPIA
1891	P.SATIVUM-ETHIOPIA
1892	P.SATIVUM-ETHIOPIA
1893	P.SATIVUM-ETHIOPIA
1894	P.SATIVUM-ETHIOPIA
1895	P.SATIVUM-ETHIOPIA
1896	P.SATIVUM-ETHIOPIA
1897	P.SATIVUM-ETHIOPIA
1898	P.SATIVUM-ETHIOPIA
1899	P.SATIVUM-ETHIOPIA
1900	P.SATIVUM-ETHIOPIA
1901	P.SATIVUM-ETHIOPIA
1902	P.SATIVUM-ETHIOPIA
1903	P.SATIVUM-ETHIOPIA
1904	P.SATIVUM-ETHIOPIA
1905	P.SATIVUM-ETHIOPIA
1906	P.SATIVUM-ETHIOPIA
1907	P.SATIVUM-ETHIOPIA
1908	P.SATIVUM-ETHIOPIA
1909	P.SATIVUM-ETHIOPIA
1910	P.SATIVUM-ETHIOPIA
1911	P.SATIVUM-ETHIOPIA
1912	P.SATIVUM-ETHIOPIA
1913	P.SATIVUM-ETHIOPIA
1914	P.SATIVUM-ETHIOPIA
1915	P.SATIVUM-ETHIOPIA
1916	P.SATIVUM-ETHIOPIA
1917	P.SATIVUM-ETHIOPIA
1918	P.SATIVUM-ETHIOPIA
1919	P.SATIVUM-ETHIOPIA
1920	P.SATIVUM-ETHIOPIA
1921	P.SATIVUM-ETHIOPIA
1922	P.SATIVUM-CHINA
1923	P.SATIVUM-ETHIOPIA
1924	P.SATIVUM-ETHIOPIA
1925	P.SATIVUM-ETHIOPIA
1926	P.SATIVUM-ETHIOPIA
1927	P.SATIVUM-ETHIOPIA
1928	P.SATIVUM-ETHIOPIA
1929	P.SATIVUM-ETHIOPIA
1930	P.SATIVUM-ETHIOPIA
1931	P.SATIVUM-ETHIOPIA
1932	P.SATIVUM-ETHIOPIA
1933	P.SATIVUM-ETHIOPIA
1934	P.SATIVUM-ETHIOPIA
1935	P.SATIVUM-ETHIOPIA
1936	P.SATIVUM-ETHIOPIA
1937	P.ABYSSINICUM
1938	P.ABYSSINICUM
1939	P.SATIVUM-ETHIOPIA
1940	P.SATIVUM-ETHIOPIA
1941	P.SATIVUM-ETHIOPIA
1942	P.SATIVUM-ETHIOPIA
1943	P.ABYSSINICUM
1944	P.SATIVUM-ETHIOPIA
1945	P.SATIVUM-ETHIOPIA
1946	P.SATIVUM-ETHIOPIA
1947	P.SATIVUM-ETHIOPIA
1948	P.SATIVUM-ETHIOPIA
1950	P.SATIVUM-ETHIOPIA
1951	P.SATIVUM-CHINA
1952	P.SATIVUM-ETHIOPIA
1953	P.SATIVUM-ETHIOPIA
1954	P.SATIVUM-ETHIOPIA
1955	P.ABYSSINICUM
1956	P.SATIVUM-AFGHANISTAN
1957	P.ABYSSINICUM
1958	P.SATIVUM-ETHIOPIA
1959	P.SATIVUM-ETHIOPIA
1960	P.SATIVUM-ETHIOPIA
1961	P.ABYSSINICUM
1962	P.SATIVUM-ETHIOPIA
1963	P.SATIVUM-ETHIOPIA
1964	P.SATIVUM-ETHIOPIA
1965	P.SATIVUM-ETHIOPIA
1966	P.ABYSSINICUM
1967	P.SATIVUM-ETHIOPIA
1968	P.SATIVUM-ETHIOPIA
1969	P.SATIVUM-ETHIOPIA
1970	P.SATIVUM-ETHIOPIA
1971	P.SATIVUM-ETHIOPIA
1972	P.SATIVUM-ETHIOPIA
1973	P.SATIVUM-ETHIOPIA
1974	P.ABYSSINICUM
1975	P.SATIVUM-ETHIOPIA
1976	P.SATIVUM-ETHIOPIA
1977	P.SATIVUM-ETHIOPIA
1978	P.SATIVUM-ETHIOPIA
1979	P.SATIVUM-TURKEY
1980	P.SATIVUM-CHINA
1981	P.SATIVUM-INDIA
1982	P.SATIVUM-ETHIOPIA
1983	P.SATIVUM-ETHIOPIA
1984	P.SATIVUM-ETHIOPIA
1985	P.SATIVUM-ETHIOPIA
1986	P.SATIVUM-ETHIOPIA
1987	P.SATIVUM-ETHIOPIA
1988	P.SATIVUM-ETHIOPIA
1989	P.SATIVUM-ETHIOPIA
1990	P.SATIVUM-ETHIOPIA
1991	P.SATIVUM-ETHIOPIA
1992	P.SATIVUM-ETHIOPIA
1993	P.SATIVUM-ETHIOPIA
1994	P.SATIVUM-ETHIOPIA
1995	P.SATIVUM-ETHIOPIA
1996	P.SATIVUM-ETHIOPIA
1997	P.SATIVUM-ETHIOPIA
1998	P.ABYSSINICUM
1999	P.SATIVUM-ETHIOPIA
2000	P.SATIVUM-ETHIOPIA
2001	P.SATIVUM-ETHIOPIA
2002	P.SATIVUM-ETHIOPIA
2003	P.SATIVUM-ETHIOPIA
2004	P.SATIVUM-ETHIOPIA
2005	P.SATIVUM-ETHIOPIA
2006	P.ABYSSINICUM
2007	MERCURIO
2008	DARKSKINNEDPERFECTION
2009	SCOUT
2010	TRACER
2011	GARFIELD
2012	ALASKA4683
2013	IMPROVEDCAMPBELLSCOTCH
2014	LATAH
2015	ALASKA
2016	B777-188:af,sil
2018	P.SATIVUM-LADAKH
2019	P.SATIVUM-LADAKH
2020	B882-253-(5)
2021	C74-20-(1)
2022	C74-20-(2)
2023	C74-20-(5)
2025	BOHATYR
2030	HJA52076-af
2031	HJA52096-af
2033	HJA52244-af
2034	HJA52323
2035	HJA52401
2036	PIKA
2037	HJA51850-af
2038	HJA51880-af
2039	PANU
2040	WILLIAMRICHARDSON
2041	NEUGA:af
2043	AMARILLA-INIA
2044	P.BOTANICA
2045	CARRERONI
2046	CATRICO-J
2047	CATRICO-SS
2048	CATRICO-SSCO
2049	FRANCESA
2050	OJONEGRO
[truncated: 1,030 more rows]
